# Supplementary material for: Sex differences in facial emotion recognition across varying expression intensity levels from videos
Source: PLoS One. 2018 Jan 2;13(1):e0190634. doi: 10.1371/journal.pone.0190634 (PMC5749848; doi:10.1371/journal.pone.0190634)
Supplement: S1 Data — (XLSX) [file pone.0190634.s001.xlsx]

## Sheet: Sheet1
Subject	Age	Sex	arousal_before	arousal_after	valence_before	valence_after
1	27	1	4	2	2	3
2	20	2	1	1	3	3
3	23	2	1	1	4	4
4	20	2	3	2	4	3
5	20	2	2	2	3	3
6	19	2	2	2	4	3
7	19	2	1	1	4	3
8	18	2	2	3	3	3
9	18	1	2	1	3	3
10	18	2	2	2	5	5
11	19	2	1	2	4	4
12	18	2	1	1	4	3
13	33	2	2	2	4	4
14	19	2	2	2	4	3
15	18	1	1	1	5	5
16	18	1	2	1	3	3
17	19	2	2	2	5	4
18	18	1	2	1	4	3
19	18	2	3	3	4	3
20	18	1	2	1	4	3
21	18	2	2	3	4	4
22	19	2	3	2	3	3
23	20	2	1	2	4	3
24	20	1	1	3	4	3
25	27	2	1	1	4	4
26	19	2	3	2	4	3
27	22	1	1	1	2	2
28	19	2	3	2	5	4
29	20	2	1	1	5	3
30	30	2	2	1	4	3
31	21	2	4	4	2	2
32	21	2	1	1	4	3
33	23	2	1	1	4	4
34	27	2	2	2	4	4
35	19	1	2	3	3	2
36	27	2	3	3	4	4
37	45	2	2	1	3	2
38	22	2	1	1	4	4
39	26	1	3	2	5	5
40	26	1	2	2	4	4
41	24	1	2	2	4	2
42	26	2	2	2	4	4
43	31	2	1	1	5	4
44	32	1	2	3	4	4
45	28	2	2	2	5	4
46	24	1	2	1	4	4
47	28	2	2	2	3	3
48	25	1	5	5	2	3
49	25	2	2	1	4	3
50	36	1	2	1	4	4
51	28	2	1	2	4	4
52	20	1	3	3	3	3
53	24	2	1	1	4	3
54	27	1	1	1	4	4
55	39	1	1	1	4	4
56	20	1	1	3	4	5
57	26	2	2	2	2	2
58	19	1	3	3	4	4
59	22	1	1	1	1	3
60	21	2	3	3	3	4
61	40	1	2	2	4	3
62	20	2	3	2	4	3
63	23	1	2	3	4	4
64	36	2	1	1	4	3
65	22	1	4	2	4	3
66	19	2	1	1	4	4
67	20	2	3	3	4	4
68	19	1	2	2	3	3
69	32	1	2	1	4	2
70	32	1	2	2	4	4
71	24	1	2	2	3	4
72	22	1	2	2	3	3
73	21	1	2	2	4	3
74	20	1	2	2	4	4
75	23	1	2	2	4	3
76	22	1	3	2	3	3
77	21	1	1	1	5	5
78	32	1	2	1	4	3
79	20	1	1	2	3	3
80	20	1	2	2	4	3
81	34	1	1	1	4	4
82	20	2	2	2	4	4
83	20	2	2	2	4	3
84	20	2	2	1	3	3
85	19	2	2	2	4	4
86	21	1	1	1	4	4
87	19	2	2	1	4	4
88	21	2	2	2	3	3
89	20	2	2	1	4	3
90	20	2	2	1	4	3
91	22	1	2	1	4	3
92	19	2	1	1	4	4
93	17	2	2	1	4	3
94	17	2	3	3	5	5
95	17	1	3	3	4	4
96	17	2	3	2	4	3
97	17	2	2	2	5	4
98	16	2	3	2	4	3
99	16	1	2	2	3	3
100	17	1	3	2	5	4
101	17	2	1	1	4	3
102	17	2	3	3	4	2
103	17	2	2	2	5	4
104	18	2	2	2	5	5
105	16	1	3	3	4	4
106	17	1	3	4	4	3
107	17	1	1	1	4	3
108	17	1	3	2	4	4
109	17	1	2	1	4	3
110	17	1	1	1	3	3
111	17	1	1	1	4	4
