# Supplementary material for: Sex differences in facial emotion recognition across varying expression intensity levels from videos
Source: PLoS One. 2018 Jan 2;13(1):e0190634. doi: 10.1371/journal.pone.0190634 (PMC5749848; doi:10.1371/journal.pone.0190634)
Supplement: S2 Data — (XLSX) [file pone.0190634.s002.xlsx]

## Sheet: Sheet1
Subject	Sex	Huanger_low	Huanger_med	Huanger_high	Hucontempt_low	Hucontempt_med	Hucontemt_high	Hudisgust_low	Hudisgust_med	Hudisgust_high	Huembarrassment_low	Huembarrassment_med	Huembarrassment_high	Hufear_low	Hufear_med	Hufear_high	Huhappiness_low	Huhappiness_med	Huhappiness_high	Hupride_low	Hupride_med	Hupride_high	Husadness_low	Husadness_med	Husadness_high	Husurprise_low	Husurprise_med	Husurprise_high	Huneutral
1	1	67.5	66.67	69.44	6.67	1.54	13.33	67.5	37.5	67.5	72.73	45	56.25	67.5	91.67	100	45.58	69.24	43.11	18.75	72.02	37.5	65.34	81.78	97.32	80	92.31	100	71.36
2	2	53.33	69.44	69.44	1.19	3.42	2.37	69.44	69.44	77.56	45.37	38.04	23.66	80.67	72.35	55.71	44.63	48.78	49.99	33.33	18.75	11.11	65.47	58.18	70.37	85.71	80	85.71	76.39
3	2	34.79	37.32	43.11	0	8.33	23.08	19.05	13.85	13.33	7.69	46.15	81.82	43.77	67.59	73.55	19.44	52.17	46.15	0	16.67	0	42.37	38.2	49.38	52.08	80	80	32.94
4	2	67.5	73.85	64.1	9.38	24.04	49.23	75	67.5	83.33	66.94	66.94	82.64	84.03	75	77.56	46.3	46.3	60	18.75	22.22	33.33	67.22	84.03	72.02	100	80	84.03	60.5
5	2	56.64	69.93	80	25.02	19.44	51.42	69.44	75.76	83.33	49.11	51.63	97.32	27.27	69.44	75	51.92	85.71	92.31	66.67	91.67	91.67	59.26	84.03	100	46.3	64.1	80	55.36
6	2	65.34	81.78	83.74	1.79	2.64	2.1	75	70.59	80	46.75	83.33	100	50	91.67	77.56	4.17	34.72	91.67	58.33	83.33	84.03	73.76	68.73	73.76	66.67	100	75.76	34.04
7	2	8.33	24.04	23.08	26.67	64.1	91.67	51.92	43.86	23.15	37.88	46.15	100	15	40.83	69.44	12.12	75	80	33.33	58.33	75	58.18	75.64	83.74	45	56.25	69.44	48.61
8	2	59.26	67.5	92.31	0	0	3.85	58.33	69.44	84.03	41.67	56.64	75	72.35	80.67	73.55	48.64	46.75	48.64	0	8.33	11.11	67.91	60.49	81.8	80	80	77.56	35.13
9	1	32.23	25.69	21.95	33.33	19.78	44.44	48.48	37.5	29.76	64.65	59.52	91.67	48.21	69.44	91.67	66.67	75	67.22	50	61.36	44.44	66.67	91.67	100	67.22	72.02	85.71	82.34
10	2	48.02	66.67	40.33	9.38	58.33	38.46	22.33	40.01	3.57	45.45	77.78	90.91	37.5	45.37	91.67	36.15	58.06	47.16	18.75	41.67	29.76	71.99	64.35	68.73	52.08	59.52	92.31	51.71
11	2	39.53	67.89	51.63	48.48	59.17	77.56	92.31	67.22	77.56	33.33	42.86	75.76	37.5	19.05	26.67	42.19	75	85.71	36.36	66.67	75	48.48	61.36	77.56	56.02	53.07	63.16	70.89
12	2	33.33	39.68	53.07	15	15.38	23.08	42.86	9.38	26.04	10	7.69	8.33	84.03	59.26	91.67	55.01	78.28	78.28	18.75	75	75	37.81	36.44	40.44	92.31	75	92.31	75.63
13	2	57.06	42.95	58.06	53.28	63.45	60.71	15	8.33	29.76	73.55	69.15	71.78	40.83	64.1	83.33	60	70.59	85.71	41.67	58.33	83.33	73.76	73.76	94.71	61.36	69.44	100	70.79
14	2	44.44	43.86	66.67	0	16.67	0	58.33	26.67	40.83	33.33	76.92	52.6	57.14	75	61.36	39.68	42.01	48	0	0	0	70.37	54.36	75.64	26.67	59.26	75.76	58.67
15	1	45.37	64.1	51.92	51.92	69.23	84.62	29.63	52.08	37.5	51.92	62.31	77.56	42.86	61.36	61.36	49.02	77.56	72.02	58.33	100	84.03	58.33	75	66.67	70.59	85.71	92.31	86.43
16	1	1.67	7.27	2.78	0	0	0	3.7	13.89	44.44	13.35	12.99	72.35	69.44	61.36	83.33	24.61	55.38	52.93	0.88	2.33	2.94	51.92	61.36	77.56	65.34	50.64	75.64	46.83
17	2	40.93	66.78	57.16	53.33	56.64	84.03	59.26	80	83.33	55.56	75	100	75.76	83.33	75.76	11.11	80	92.31	16.67	75	91.67	51.44	55.01	62.08	85.71	75	85.71	57.87
18	1	58.15	55.01	78.28	0	5.56	23.08	48.48	12.31	69.44	27.47	36.3	83.33	25	27.27	41.67	49.02	39.71	67.22	37.5	14.81	59.26	84.03	77.56	92.31	57.14	80	70.59	49.32
19	2	41.03	62.05	63.02	1.04	37.87	17.31	75.76	44.44	66.67	54.55	48.21	85.21	51.92	69.44	92.31	41.03	42.19	66.67	5.56	34.72	30	48.48	69.44	64.1	44.44	59.52	83.33	65.45
20	1	42.86	53.33	56.02	11.16	10.88	46.14	51.04	56.25	58.33	31.01	32.44	83.1	53.33	45.37	77.56	42.19	48.02	57.14	22.22	11.11	25	62.52	81.78	73.55	67.22	55.56	75.76	53.09
21	2	26.04	75.76	84.03	7.5	9.89	34.62	48.21	63.16	67.22	45.37	72.73	100	22.22	42.86	41.03	51.44	65.47	78.28	11.11	83.33	91.67	54.7	66.67	66.67	67.22	77.56	45.37	57.67
22	2	18.19	61.75	62.08	3.33	0	0	4.89	8.59	5.23	31.25	60	77.78	29.76	45.37	67.5	25	42.19	72.02	5.56	14.88	67.5	81.78	89	97.32	52.08	64.1	77.56	40.5
23	2	36.04	35.43	54.36	7.03	22.18	12.21	44.44	38.1	84.03	41.56	71.43	58.18	16.44	9.78	19.99	17.36	59.31	54.55	6.67	29.76	9.38	40.93	75.64	58.15	59.31	60	56.02	44.92
24	1	12.5	0	6.25	0	0.41	0	1.67	0	0	28.41	68.06	90	11.85	17.32	32.91	18.94	41.03	72.02	20.42	25.52	48.21	57.16	65.34	81.78	46.3	57.14	63.16	81.76
25	2	16.06	28.12	65.77	0.93	0	0	67.5	51.92	51.92	69.85	74.47	83.1	25.02	51.63	73.55	61.75	59.03	65.47	51.04	42.86	45.37	53.33	75.76	61.36	54.55	67.22	100	35.13
26	2	48.21	85.71	72.02	8.65	17.85	7.99	45.37	91.67	69.44	53.58	43.64	48.88	67.5	91.67	100	44.44	77.56	91.67	42.86	75.76	85.71	77.56	91.67	75.76	85.71	92.31	85.71	68.75
27	1	15	75.76	61.36	15	39.56	59.26	53.33	77.56	84.03	10	37.5	54.55	1.39	2.78	11.11	48.02	52.17	57.14	0	2.08	10.71	37.12	69.44	72.02	50	50	54.55	56.25
28	2	45.37	30.77	53.33	44.44	51.92	91.67	61.36	59.52	51.92	3	46.19	88	2.78	51.04	50	50.42	57.14	80	8.33	26.67	67.5	35.56	67.22	69.44	43.84	63.02	56.02	73.97
29	2	38.1	52.08	67.22	33.33	12.31	54.7	33.33	34.03	48.48	51.28	35.38	100	29.76	33.33	66.67	47.37	73.48	83.74	25	83.33	91.67	77.56	59.52	72.02	77.56	69.44	85.71	81.02
30	2	51.92	70.59	72.02	14.29	37.22	67.89	37.5	51.04	59.52	28.57	44.49	84.03	32.91	49.02	62.52	59.58	89	97.32	64.1	91.67	100	59.52	77.56	53.33	60	75	84.03	65.79
31	2	37.12	45.37	84.62	16.67	17.31	32.05	48.48	54.75	91.67	6.25	3.33	19.23	13.33	14.81	27.27	32.05	50	44.44	4.55	3.57	18.19	53.33	71.6	61.36	72.02	59.31	64.1	66.72
32	2	69.44	84.62	84.03	73.76	73.46	87.43	75.76	80	100	53.33	68.06	100	84.03	69.44	75.76	55.56	85.71	70.59	41.67	75	58.33	65.34	97.32	97.32	92.31	91.67	85.71	73.78
33	2	6.25	36.01	81.78	0	4.4	17.48	16.67	35.56	75.76	18.94	28.99	51.71	38.1	46.3	75	6.67	48.21	64.1	8.33	0	0	43.77	75.64	65.34	36.01	10.01	64.03	31.19
34	2	55.56	65.16	80	53.33	77.56	84.62	56.25	48.48	69.44	50	80	100	84.03	67.5	100	13.33	72.02	80	20.83	61.36	75	59.26	83.33	83.33	84.03	84.03	100	73.47
35	1	44.03	50.18	50.64	3.33	14.79	13.89	51.04	69.93	72.02	50	62.31	57.62	23.52	42.23	36.36	49.02	45	64.1	11.77	43.77	64.03	51.92	72.02	66.67	56.02	63.02	38.1	25.9
36	2	51.03	75.49	73.48	2.22	0.85	1.28	53.33	73.47	69.44	34.72	47.12	62.5	29.04	54.74	75.64	11.11	37.5	46.3	0	0	2.78	49.99	60.49	56.81	70.59	72.02	92.31	59.26
37	2	1.67	20.51	72.02	2.17	5.28	22.46	40.83	18.94	51.04	13.19	36.49	88	8.33	75	91.67	20.83	72.02	85.71	58.33	75	84.03	25	50	75	66.67	75	92.31	43.39
38	2	67.5	85.71	85.71	4.17	7.69	6.15	63.16	65.16	70.59	45.45	75	100	56.25	85.71	51.92	23.15	75	77.56	59.26	66.67	75.76	7.02	11.57	9.52	61.36	83.33	67.5	64.36
39	1	37.5	72.02	92.31	43.25	36.93	43.45	64.1	67.5	91.67	68.06	67.5	68.57	11.11	41.03	16.67	45.46	48.09	69.24	33.33	40.83	58.33	53.28	69.8	78.1	60	59.52	53.07	70.79
40	1	6.25	12.25	21.49	0	1.39	3.42	10.71	5.56	2.08	18.18	30.63	26.64	34.72	18.75	26.67	12.25	37.88	50	0	0	0	51.04	67.5	48.21	63.16	53.07	60	41.86
41	1	18.94	46.3	63.02	42.86	30	47.12	15	18.75	59.26	6.25	4.17	38.1	37.12	59.52	40.83	9.52	43.84	48.02	2.78	0	16.67	53.07	49.02	80	44.44	61.36	48.21	55.38
42	2	59.58	65.78	90.02	0.96	0.72	0.72	77.56	69.44	92.31	15.63	17.19	27.7	41.67	67.5	58.33	46.15	46.15	46.15	0	0	0	67.5	75.76	91.67	63.16	72.02	70.59	70.35
43	2	68.73	55.83	76.58	89	69.83	74.47	72.35	59.58	67.59	60	87.5	100	40.83	75.76	84.03	56.02	66.67	85.71	26.67	42.86	69.44	53.33	75	75	56.02	85.71	92.31	76.88
44	1	69.44	70.59	75	0	0	0	42.86	59.26	51.04	8.19	17.65	43.64	10.71	13.33	14.81	30.68	37.35	38.71	26.67	15	16.67	61.36	83.33	83.33	67.22	69.44	85.71	44.77
45	2	53.33	56.25	77.56	2.08	27.47	44.76	75	75.76	77.56	21.06	47.74	69.83	59.26	59.26	67.5	37.5	63.16	80	22.52	49.02	72.35	62.52	75.64	72.35	75	75	80	53.07
46	1	44.44	80	85.71	53.33	37.69	61.54	91.67	67.5	91.67	53.33	80	100	11.11	51.04	83.33	51.44	53.74	56.26	25	58.33	58.33	45.37	75	84.03	43.86	70.59	92.31	81.02
47	2	5.56	91.67	85.71	11.11	26.92	21.37	10.71	25	80	37.5	59.52	50.42	4.17	16.67	8.33	17.36	70.59	75	25	66.67	66.67	51.63	59.58	75.64	57.14	57.14	57.14	52.35
48	1	20.42	27	32.14	27.27	34.03	6.29	5.56	11.11	11.11	31.25	59.26	35.38	0	33.33	41.67	63.02	69.44	85.71	51.04	84.03	91.67	54.74	73.55	78.28	49.32	56.26	62.08	80.89
49	2	41.03	54.95	85.71	5.77	20.94	17.48	51.04	48.48	72.02	51.02	50.42	41.67	45	59.52	84.03	35.53	52.17	54.55	8.33	0	16.67	72.35	81.78	75.64	40.83	66.67	91.67	69.38
50	1	25.52	53.07	39.71	0	0	0	12.5	21.43	17.65	8.57	16.33	22.5	29.76	42.86	83.33	22.22	44.44	69.44	69.44	44.44	64.1	58.33	50	42.86	63.02	80	85.71	47.37
51	2	61.36	59.17	77.56	22.22	59.17	64.1	75.76	48.21	75.76	59.26	79.01	59.17	56.25	59.26	51.92	23.08	56.02	48.02	11.11	26.67	26.67	84.03	83.33	83.33	59.52	80	92.31	78.26
52	1	18.94	53.07	55.56	0	0	0	18.94	23.08	48.48	30.38	44.68	64.84	26.04	34.72	66.67	35.53	57.14	60	2.78	11.11	16.67	35.63	62.52	69.24	54.55	63.16	70.59	70.71
53	2	58.33	73.85	92.31	51.04	85.21	92.31	91.67	75.76	100	30	77.78	100	67.5	66.67	58.33	54.55	72.02	80	33.33	67.5	75	63.02	91.67	100	72.02	75	70.59	78.26
54	1	21.43	56.02	55.56	0	0	0	33.33	41.67	58.33	44.76	37.46	21.33	44.44	37.12	27.27	59.52	75	75	51.04	83.33	100	26.48	62.52	54.74	66.67	75	85.71	64.2
55	1	36.01	47.07	55.24	5.19	15.67	25.69	22.51	20.94	38.95	11.9	38.1	49.83	47.07	54.74	67.59	23.15	69.44	85.71	51.04	56.25	75	25	50	50	59.52	72.02	75.76	70.25
56	1	45.37	59.52	72.02	1.39	1.04	4.4	83.33	56.25	75.76	37.78	63.04	83.1	51.63	81.78	83.74	59.31	64.1	77.56	33.33	50	58.33	45.83	51.92	64.1	67.22	84.03	100	46.83
57	2	33.75	58.17	53.07	49.02	54.99	89.84	18.75	48.48	34.72	62.5	90.91	100	34.72	51.04	50	52.08	66.67	72.02	50	58.33	67.5	58.15	75.64	90.02	56.02	72.02	70.59	76.46
58	1	45.37	56.25	67.5	0	0	0	64.1	48.48	91.67	63.64	50.42	100	2.08	19.05	10.71	49.02	55.56	85.71	34.72	61.36	83.33	23.68	34.99	43.08	37.88	57.14	52.17	47.67
59	1	6.25	40.01	22.33	10.81	13.19	11.85	41.03	37.12	37.12	35.71	49.49	73.64	45.37	91.67	67.22	6.25	57.14	52.17	4.17	9.38	1.19	65.78	58.15	61.75	64.1	92.31	84.03	50.79
60	2	11.77	52.16	61.75	59.26	69.93	64.1	18.75	28.41	53.33	76.56	73.64	84.03	41.67	58.33	67.5	45.16	62.08	70.37	14.31	47.39	65.34	51.92	91.67	67.5	54.55	75	80	73.78
61	1	34.03	45	45	0	3.08	1.1	8.33	26.92	37.12	20.45	25	47.06	58.18	59.58	62.52	52.08	64.1	85.71	41.67	42.86	83.33	25.8	42.37	60.96	75.76	69.44	69.44	63.02
62	2	75.76	77.56	77.56	21.43	44.51	64.1	62.52	73.55	81.78	38.1	61.36	66.48	29.04	65.34	81.78	29.63	56.02	75	33.33	37.5	75	42.86	83.33	69.44	64.1	85.71	100	68.32
63	1	61.36	69.44	84.03	2.27	0	0	67.5	66.48	84.03	55.68	54.7	84.03	34.03	67.5	51.04	38.1	67.22	92.31	34.72	59.26	91.67	16.98	31.15	54.01	56.02	67.22	66.67	60.52
64	2	26.04	26.67	48.48	0.64	0.6	2.56	8.33	22.22	41.67	53.33	85.21	73.47	12.5	34.72	5.56	32.14	48	52.17	0	0	0	47.39	72.35	55.71	63.16	60	52.17	44.77
65	1	67.22	56.02	75	5.11	0.46	2.88	56.25	23.15	53.33	17.65	20.45	53.78	33.12	32.66	58.18	31.41	59.52	72.02	27.27	53.33	61.36	38.1	42.86	48.48	72.02	67.22	84.03	55.68
66	2	15.24	36.15	27.11	0	0.81	4.2	22.52	15.99	17.32	53.33	25.91	64	51.63	28.42	89	46.53	44.99	48.64	0	0	3.58	23.81	37.35	50	69.44	66.67	92.31	9.72
67	2	48.48	52.08	56.02	8.33	9.89	34.62	32.91	37.78	47.39	37.5	16.67	66.48	29.76	23.15	53.33	39.71	52.08	85.71	33.33	67.5	83.33	55.56	50	70.59	57.14	75	72.02	64.2
68	1	58.33	75.76	84.03	9.38	5.13	24.04	100	92.31	92.31	14.81	22.73	39.06	70.59	59.52	64.1	39.71	67.22	92.31	15	48.48	67.22	69.24	70.37	90.02	51.04	53.33	67.5	72.4
69	1	37.5	30.77	77.56	2.7	16.97	16.79	20.83	59.26	84.03	29.76	41.67	64.29	8.33	64.1	80	9.38	75	85.71	30	66.67	83.33	17.38	42.09	42.23	44.44	61.36	83.33	29.76
70	1	1.82	9.38	23.15	0	11.11	10.26	34.72	31.41	45.37	25.51	54.7	56.25	15	37.12	44.44	37.5	45.83	50	0	8.33	0	26.67	61.36	40.83	57.14	63.02	80	42.35
71	1	49.99	57.06	67.91	4.17	24.04	23.08	25	29.76	66.67	63.64	38.46	100	59.26	83.33	100	13.89	50	52.17	0	0	8.33	49.99	53.18	64.35	84.03	92.31	100	31.15
72	1	40.01	51.03	55.01	69.44	61.36	51.92	31.41	34.03	37.5	100	71.11	75.76	29.76	34.72	42.86	4.76	44.44	63.02	29.17	38.1	59.26	58.33	50	50	53.07	63.16	63.16	82.99
73	1	0	14.81	6.67	0	0	0	12.12	8.33	20	1.82	8.33	30	34.92	40.99	26.23	14.54	22.51	20.94	4.55	12.91	1	15	15	4.17	56.25	64.1	64.1	21.55
74	1	33.12	26.24	40.01	42.86	64.1	59.26	56.25	64.1	45.37	45.45	52.08	69.93	18.75	6.67	15	40.99	69.24	65.47	15	51.04	37.5	41.33	73.48	61.75	54.55	45.83	50.42	71.43
75	1	37.5	43.84	48.02	11.11	15	13.85	2.78	2.56	6.67	16.67	23.08	70	33.33	50	58.33	44.48	52.93	55.38	8.33	18.75	33.33	29.78	26.3	27.11	57.14	63.16	66.67	64.65
76	1	36.04	50.64	50.64	0	0	1.67	7.5	41.67	27.22	34.62	37.69	50.42	16.67	30	40.83	17.36	32.14	41.67	4.17	0	4.17	22.33	32.15	58.15	52.08	59.52	59.31	38.69
77	1	33.33	52.6	72.02	1.47	0	0	0.68	12.02	15.63	8.33	15.38	25	13.23	27.16	34.6	37.88	42.01	42.01	2.78	0	4.17	51.92	37.5	42.19	70.59	75	70.59	49.43
78	1	80	77.56	67.22	81.78	72.26	89.84	75	84.03	83.33	100	75	100	84.03	61.36	84.03	85.71	91.67	92.31	66.67	100	91.67	86.4	87.78	94.71	72.02	72.02	100	88.97
79	1	18.75	58.33	69.44	16.67	47.12	61.54	56.25	64.94	67.22	37.5	64.29	64	0.93	9.38	1.04	6.82	48.02	53.07	1.19	2.78	18.75	14.07	55.71	30.79	45.83	52.17	52.17	54.88
80	1	37.5	66.67	77.56	0	0	0.59	48.48	58.17	91.67	34.72	26.67	41.67	33.33	26.67	75	0	10.71	75	1.39	1.67	0	58.18	45.16	73.48	63.16	60	80	61.87
81	1	30	66.67	53.33	5.36	7.24	16.03	22.22	40.83	61.36	40.6	46.52	55.11	67.5	75	77.56	53.33	75	75	52.08	70.59	80	51.04	56.25	69.44	67.22	85.71	85.71	81.02
82	2	35.56	67.22	70.59	16.67	0	15.38	50	48.48	59.26	25	33.33	83.33	51.04	45.37	58.33	28.07	50	50	0	0	0	25	33.33	48.02	80	67.22	70.59	75
83	2	67.59	69.83	70.37	33.75	33.44	34.27	84.03	61.36	59.52	49	71.6	57.62	34.72	45.37	75	4.17	27.27	70.59	41.67	25	50	75	75.76	69.44	66.67	75	80	77.34
84	2	46.3	75	75	1.45	2.05	0.7	50	69.93	83.33	29.68	37.66	89	12.5	23.15	75	1.67	29.17	59.52	0.58	0	0	66.67	75	91.67	66.67	75	80	80.28
85	2	34.72	59.52	84.03	4	10.86	30.57	69.44	40.83	75.76	62.31	36.65	73.47	83.33	91.67	100	56.02	60	70.59	34.72	34.72	51.04	67.22	75.76	84.03	85.71	85.71	100	70.89
86	1	31.41	56.25	85.71	0	0	0	41.03	63.02	92.31	45.45	58.33	91.67	50	41.67	75	43.86	54.55	45.83	4.17	0.93	0.83	54.74	67.59	90.02	66.67	66.67	85.71	52.67
87	2	84.03	92.31	85.71	0	0	0	83.33	85.71	91.67	25.51	31.37	30.96	42.86	59.26	75	36.23	50	48	0	0	0	75.64	78.28	73.48	70.59	59.52	80	54.01
88	2	56.25	100	80	22.22	34.62	27.47	77.56	80	84.03	70	45	61.36	51.04	51.92	91.67	60	53.07	70.59	10.71	23.15	37.12	66.67	83.33	75	59.31	48.48	92.31	76.6
89	2	49.02	61.54	63.16	49.02	53.68	54.99	29.76	59.26	59.26	39.49	51.63	69.83	30	50	59.26	55.01	51.03	75.64	34.72	37.5	84.03	57.16	81.78	80.67	66.67	66.67	67.22	66.75
90	2	69.44	100	92.31	8.33	24.62	54.7	91.67	92.31	85.71	59.26	56.25	82.64	41.67	66.67	100	50.42	63.16	60	18.75	23.15	19.05	83.33	91.67	83.33	66.67	75	100	66.67
91	1	39.71	75.76	80	0	0	0	29.76	58.33	50	41.88	39.54	44.44	41.03	48.48	52.08	18.94	48.48	85.71	25	56.25	75.76	53.33	100	83.33	56.25	75	53.33	34.72
92	2	67.5	83.33	84.03	9.38	20.51	62.31	84.03	85.71	100	36.01	65.34	81.78	50	75.76	83.33	50	44.44	60	16.67	18.75	50	72.02	92.31	92.31	66.67	77.56	85.71	85.07
93	2	67.5	85.71	91.67	61.73	59.56	81.76	75	80	80	31.37	69.44	91.67	42.19	67.5	84.03	48.48	77.56	100	48.48	75.76	100	67.5	75	91.67	34.72	77.56	84.03	89.55
94	2	45.45	85.71	77.56	15.63	18.38	55.68	80	91.67	91.67	29.63	33.33	59.52	34.72	66.67	85.71	25.52	63.02	72.02	12.5	51.04	75	58.17	61.73	73.47	59.31	75	100	74.15
95	1	66.67	67.5	100	48.08	39.52	51.61	77.56	52.08	100	10.71	37.12	51.92	4.17	9.38	37.5	13.22	59.26	100	41.67	69.44	75.76	61.36	59.26	75.76	54.55	57.14	66.67	72.4
96	2	53.33	41.03	48.21	10.71	18.75	40.83	73.53	47.06	43.75	25.4	77.56	84.03	29.76	75.76	92.31	43.86	54.55	56.02	0	19.05	34.72	56.25	75.76	75.76	56.02	67.22	84.03	73.97
97	2	37.5	84.03	77.56	1.19	22.22	22.22	75	66.67	67.5	18.75	23.15	51.92	59.26	52.08	64.1	39.68	67.22	67.22	18.75	48.48	75	69.44	61.36	67.5	41.03	69.44	69.44	54.55
98	2	0	8.89	48.21	2.04	1.56	1.92	29.63	10.26	24.02	17.65	18.94	33.33	9.38	26.04	20.83	9.38	41.03	55.56	41.67	45.37	42.86	30	27.27	23.08	53.07	66.67	57.14	58.05
99	1	2.08	53.33	51.04	35.56	75	80	53.33	69.44	84.03	26.67	44.44	75	0	4.17	11.11	37.12	51.92	72.02	42.86	40.83	66.67	75.76	69.44	84.03	50.42	60	57.14	64.29
100	1	45.37	72.02	61.36	51.92	45	84.03	50.42	72.02	67.22	25.52	40.83	100	34.62	79.61	63.28	63.02	100	91.67	66.67	100	92.31	83.33	75	83.33	55.56	84.03	80	70.25
101	2	29.03	47.09	70.35	1.39	26.67	19.05	61.36	61.36	61.36	8.33	58.33	85.71	8.33	29.76	26.67	46.3	54.55	63.16	12.5	22.22	20.83	37.88	45.83	75	70.59	59.31	80	50.75
102	2	25	49.59	69.23	48.48	34.72	50	22.22	26.04	53.33	23.08	29.76	92.31	11.11	50	41.67	56.02	80	72.02	50	66.67	75	52.94	42.61	67.92	63.16	75	70.59	91.67
103	2	67.5	69.44	75	0	0	0	100	91.67	91.67	24.32	54.73	78.26	83.33	83.33	92.31	33.33	80	80	53.33	75	75	50	54.02	57.08	85.71	85.71	100	45.15
104	2	29.76	72.02	61.36	4.02	7.76	9.78	34.72	50	59.26	16	55.68	73.53	64.1	75.76	84.03	39.71	54.55	57.14	10.53	3.13	6.43	75.76	100	92.31	75	77.56	91.67	45.37
105	1	75.76	84.03	100	40	50.63	43.75	54.73	83.72	83.72	16	47.37	57.14	42.86	50	84.03	49.02	59.31	85.71	23.15	37.5	73.64	61.36	84.03	77.56	66.67	70.59	84.03	55.56
106	1	41.03	75	92.31	0	16.67	8.33	66.67	75	84.03	26.63	59.56	83.72	56.25	66.67	84.03	49.02	52.08	69.44	47.06	50.63	75.63	36.03	73.53	65.32	66.67	75	75	48.08
107	1	69.44	84.03	91.67	0	0	0	83.33	91.67	92.31	16.67	83.33	100	51.04	59.26	38.1	2.08	48.48	75	37.12	51.92	66.67	83.33	100	91.67	59.31	63.02	37.12	38.71
108	1	30.19	47.17	67.92	1.32	6.25	6.25	18.75	33.33	66.67	13.33	50	66.67	25	11.11	33.33	39.68	48	52.17	8.33	0	8.33	23.55	45	42.61	57.14	54.55	60	83.42
109	1	51.61	83.72	81.76	19.05	67.22	56.25	50	59.26	69.44	17.36	66.67	83.33	57.14	72.32	67.57	17.36	63.02	80	14.81	48.48	61.36	42.86	91.67	91.67	75	80	100	53.52
110	1	77.56	92.31	100	41.03	45	84.03	75.76	100	92.31	18.94	50	83.33	25	67.5	75	67.22	85.71	85.71	42.86	91.67	91.67	78.13	78.13	86.43	57.14	72.02	80	68.32
111	1	13.79	28.57	16.45	2.27	1.25	7.76	11.11	8.33	34.72	25	56.25	63.02	42.86	51.04	64.1	35.53	54.55	63.16	8.33	18.75	58.33	72.02	77.56	72.02	56.02	63.02	69.44	35.94
