# Supplementary material for: Sex differences in facial emotion recognition across varying expression intensity levels from videos
Source: PLoS One. 2018 Jan 2;13(1):e0190634. doi: 10.1371/journal.pone.0190634 (PMC5749848; doi:10.1371/journal.pone.0190634)
Supplement: S3 Data — (XLSX) [file pone.0190634.s003.xlsx]

## Sheet: Sheet1
Subject	Sex	RT_Anger_low	RT_Anger_med	RT_Anger_high	RT_Contempt_low	RT_Contempt_med	RT_Contempt_high	RT_Disgust_low	RT_Disgust_med	RT_Disgust_high	RT_Embarrass_low	RT_Embarrass_med	RT_Embarrass_high	RT_Fear_low	RT_Fear_med	RT_Fear_high	RT_Joy_low	RT_Joy_med	RT_Joy_high	RT_Sadness_low	RT_Sadness_med	RT_Sadness_high	RT_Surprise_low	RT_Surprise_med	RT_Surprise_high	RT_Pride_low	RT_Pride_med	RT_Pride_high	RT_Neutral
1	1	1240	977	830	1467	536	5125	752	660	643	1880	1377	758	891	766	662	755	925	628	1257	948	886	766	1672	1282	1210	533	497	711.879
2	2	954	808	1164	3045	1449	3205	765	584	772	1198	709	507	1353	825	1397	1119	577	688	610	572	677	740	681	585	916	455	1169	635.976
3	2	715	848	763	99999	1434	1742	773	721	448	1013	583	863	959	1094	789	480	604	622	933	1111	818	619	627	613	99999	2086	99999	561.523
4	2	863	792	702	1218	1610	1222	600	650	574	1191	706	774	884	771	689	962	575	446	657	633	498	569	613	508	1217	734	731	487.626
5	2	1601	1018	1060	1240	1596	1520	1202	947	1020	937	1102	1720	1367	1779	1056	1244	947	853	1597	893	1312	982	980	666	1102	632	1092	670.427
6	2	880	640	559	759	1449	553	616	648	575	979	546	533	1054	704	640	914	795	586	674	816	722	1039	953	889	867	513	605	756.355
7	2	7741	1344	1052	1199	2158	1588	1609	1130	762	1483	730	589	2245	1709	796	726	826	664	787	691	793	974	1035	701	467	599	1511	630.755
8	2	1043	1273	1092	99999	99999	3710	889	648	652	1200	2137	1207	1294	772	945	924	608	648	946	623	764	1022	968	699	99999	4626	1995	751.25
9	1	1191	764	985	1097	1107	1143	725	916	609	702	549	481	1759	669	873	958	591	678	976	601	569	985	599	716	550	577	453	546.116
10	2	783	599	510	2054	1123	574	685	1051	556	1007	641	689	1113	1253	1015	847	574	547	613	717	540	845	1083	687	1247	406	541	708.174
11	2	1365	680	528	972	754	584	811	860	822	380	407	539	1008	836	686	919	727	551	821	524	592	609	469	572	1369	861	602	694.826
12	2	1076	895	840	1305	2173	1396	1381	1177	915	1346	561	1096	1382	1123	546	768	702	632	885	848	910	1085	862	743	1526	899	706	1120.76
13	2	936	509	422	1646	835	784	1066	1324	613	898	610	557	854	980	814	713	535	636	585	939	578	702	910	472	841	855	532	560.715
14	2	1124	914	699	99999	2685	99999	1487	1600	929	1861	897	739	1576	1468	766	1050	716	616	1116	943	727	1099	1383	1152	99999	99999	99999	737.932
15	1	965	928	764	831	1217	1207	1008	920	821	835	944	871	933	966	866	1156	842	719	1420	1458	1049	773	803	625	739	828	679	786
16	1	1765	2091	609	99999	99999	99999	700	2214	1622	1313	1198	1254	2152	1674	1125	935	705	886	985	950	889	1649	1767	984	1324	896	586	756.215
17	2	977	835	585	483	434	466	460	391	412	1124	453	463	759	836	582	458	619	497	429	404	519	633	499	385	469	481	415	436.56
18	1	780	611	588	99999	998	1571	713	669	634	1094	789	599	1473	650	712	649	526	464	754	612	393	539	611	472	473	494	418	512.018
19	2	1834	724	877	955	1385	676	545	445	601	773	1061	597	1487	822	746	1080	569	500	762	535	937	1356	592	562	885	476	564	616.139
20	1	885	643	837	1260	909	714	481	586	458	692	1098	573	821	610	621	804	539	395	600	592	879	592	447	410	884	457	443	619.906
21	2	627	952	809	930	1352	690	965	890	702	642	545	843	1424	1367	995	612	575	546	1543	1827	965	940	812	943	479	437	507	613.063
22	2	1595	1057	693	1481	99999	99999	1884	1358	2159	1332	1295	1159	977	1594	889	1425	799	577	809	841	1152	583	1159	1209	2476	1413	449	616.168
23	2	2193	1711	1281	2546	1823	1045	1651	1083	1551	1623	2579	870	1803	2257	1220	1524	1308	899	1708	1423	1714	992	745	1229	2221	1778	1412	754.037
24	1	1080	99999	908	99999	459	99999	638	99999	99999	979	752	613	971	1025	632	1090	815	652	853	715	682	810	577	617	642	675	678	589.576
25	2	517	629	452	1975	99999	99999	905	724	690	817	551	425	1508	711	752	547	628	481	525	610	703	546	476	503	498	482	311	531.358
26	2	903	771	530	1421	1382	569	548	730	501	563	632	455	563	552	561	687	607	624	524	627	598	607	505	490	616	602	615	519.072
27	1	1531	1309	1076	915	1489	1218	1282	1054	835	1156	1010	863	2180	4721	1209	696	763	627	762	966	922	861	644	855	99999	813	1233	555.222
28	2	2087	1384	1179	1377	1500	1686	1785	1313	1008	1075	3043	2243	834	1349	973	1018	781	602	1806	1348	2433	1117	947	960	1603	585	1334	651.513
29	2	1600	937	1000	1423	458	2317	1649	1222	1586	1085	804	654	1474	1664	1125	754	815	406	1429	673	626	1119	903	1016	1614	739	782	602.389
30	2	629	801	621	1190	1242	1147	1325	1039	714	1090	783	626	1637	1298	1200	706	678	751	708	523	627	556	623	739	654	586	529	507.492
31	2	1377	767	1047	1504	1684	3260	1106	888	802	1200	3472	2102	1196	2015	1160	669	643	418	1184	504	469	757	713	606	2705	736	819	762.99
32	2	1085	1019	804	1033	796	903	748	982	713	552	824	728	941	1023	752	935	617	651	729	573	605	795	660	602	894	503	550	617.824
33	2	2011	1526	1303	99999	4811	1469	1647	1292	914	1262	1899	580	749	731	613	2624	1133	1267	843	953	1162	3678	1634	1227	5344	99999	99999	830.472
34	2	875	707	771	1114	891	1445	577	969	765	922	1049	1507	1318	1162	726	1241	678	814	926	562	634	1689	859	644	403	512	704	517.333
35	1	2850	1620	1707	2689	2320	2916	1744	1373	1103	664	1268	784	1472	1179	1503	1791	661	770	1346	1516	1546	1143	1160	647	1297	778	491	933.819
36	2	911	708	795	1078	1770	1033	737	653	668	1210	733	713	1221	1553	691	736	915	635	953	578	703	837	829	535	99999	99999	750	906.879
37	2	764	886	882	860	2296	1014	1771	1150	1570	1151	1805	1049	982	1838	1273	1001	2066	1005	885	1024	1679	1221	1059	910	1052	888	698	641.517
38	2	713	460	494	9036	834	2528	545	474	455	2186	1480	1028	1018	904	862	940	837	464	947	1462	1328	1588	1101	836	1004	1379	821	500.925
39	1	854	710	1149	1072	763	830	852	902	468	1008	413	422	703	1526	901	1065	787	758	502	622	705	855	810	992	813	607	492	487.815
40	1	768	539	1162	99999	2054	1331	1284	2498	509	865	787	544	2035	1400	821	967	1122	1059	1585	748	1508	1260	956	1033	99999	99999	99999	1049.58
41	1	908	692	580	1148	1152	932	1790	684	821	513	2498	1965	1181	1315	487	480	562	508	847	690	817	1504	1087	1121	2122	99999	1362	616.444
42	2	913	859	780	552	1557	1026	705	807	589	1508	1109	769	1670	1308	866	700	623	571	809	905	703	959	770	873	99999	99999	99999	717.934
43	2	912	646	454	917	849	513	844	652	905	1315	815	535	1239	720	755	1085	815	702	874	935	993	888	639	811	919	760	611	661.283
44	1	1169	840	716	99999	99999	99999	1199	906	626	905	605	686	1510	756	879	1486	765	625	825	884	712	783	666	546	680	785	541	616.899
45	2	711	614	665	647	795	553	783	697	715	470	642	461	896	565	518	1233	662	666	454	557	477	653	494	505	596	589	521	457.636
46	1	741	732	513	1055	778	1049	677	507	607	920	747	588	942	737	675	697	636	533	948	876	1034	707	642	888	707	850	797	522.058
47	2	502	915	587	1548	786	1645	601	460	755	605	621	561	1990	1273	480	762	896	538	997	521	564	571	528	620	664	568	550	519.328
48	1	661	540	685	1056	1217	1726	1103	1396	1565	1059	737	865	99999	1291	1131	920	813	582	632	725	817	708	756	686	596	566	690	672.027
49	2	631	399	479	489	519	457	505	402	555	757	425	420	663	452	503	425	413	376	508	489	674	651	544	535	1628	99999	1275	459.402
50	1	2604	1174	1556	99999	99999	99999	3461	1428	717	1540	2491	1403	1323	951	2603	1190	1657	780	2645	650	817	576	1795	826	876	1506	601	650.639
51	2	1017	1175	588	822	1209	846	711	674	684	779	784	513	988	1129	733	933	887	587	625	805	599	588	666	666	961	738	661	741.889
52	1	829	789	1094	99999	99999	99999	520	605	720	1018	846	708	1157	829	1195	801	709	571	740	662	871	919	424	731	1830	1436	1168	810.635
53	2	778	502	487	447	570	504	603	484	375	722	539	619	688	669	430	544	517	514	702	504	672	818	732	554	550	469	541	535.75
54	1	1852	1867	1293	99999	99999	99999	1343	1215	710	1954	1607	695	2055	1981	2439	1033	1931	1389	1023	896	611	1167	1253	919	1289	800	963	840.745
55	1	3031	1525	2326	2681	2172	1627	1969	2819	1325	2185	1516	1348	1152	1049	574	3567	1477	772	3027	1838	1821	1462	1046	691	1306	1574	816	1019.96
56	1	756	596	1006	1453	2104	3646	708	563	929	711	1168	563	1073	989	1182	1238	597	631	563	480	516	966	856	912	826	943	508	861.221
57	2	680	951	562	1054	1600	999	2022	1250	1257	845	696	658	1328	1791	1587	1501	797	608	903	1004	1159	1233	803	587	1437	1071	778	714.556
58	1	1648	1155	1071	99999	99999	99999	803	1283	908	1542	907	828	317	699	851	1355	1104	770	697	716	1803	969	876	504	1588	784	796	551.283
59	1	1742	1380	1664	467	668	767	1070	513	697	652	793	863	831	542	469	1589	388	457	701	461	420	663	601	604	1587	831	2757	634.688
60	2	2563	1708	1181	1666	2574	1008	1213	592	778	1467	915	664	1379	1713	1821	1576	1321	700	744	1202	758	706	915	732	557	791	616	846.65
61	1	1142	1119	597	99999	2318	3122	1050	1255	1080	550	832	602	932	779	718	827	583	520	618	824	709	846	765	713	365	508	923	575.848
62	2	1262	1068	1023	725	1147	1457	975	846	948	692	488	646	804	845	838	1233	756	656	1021	514	523	1042	908	694	614	522	849	593.891
63	1	1683	799	1309	2282	99999	99999	992	780	810	1024	662	647	905	1209	756	1128	1032	684	1363	904	1487	1068	708	859	1066	801	936	840.315
64	2	1465	822	923	2348	2846	617	670	944	814	1090	898	613	1750	1439	814	482	681	647	491	932	916	938	621	607	99999	99999	99999	547.303
65	1	790	569	487	1050	1869	1241	817	815	535	713	864	562	709	716	501	515	728	669	685	564	847	765	578	494	458	631	623	691.835
66	2	402	726	474	99999	6197	4819	1276	1333	729	1009	964	457	806	1144	2086	467	473	487	875	566	506	678	615	636	99999	99999	720	1310.08
67	2	2330	1495	976	3094	2243	4141	1882	1953	1406	3612	1770	1748	3194	2258	1346	1203	1570	704	1289	1061	1227	2052	1227	1433	902	739	899	654.505
68	1	1359	1051	1226	1146	3767	1024	1236	884	632	1726	1819	774	1221	1237	947	1070	846	806	1025	917	743	1239	1171	720	684	589	846	731.674
69	1	1448	671	927	1181	1488	1365	920	1372	988	1812	2204	2003	881	1414	1452	1112	678	968	519	1230	613	1224	729	1362	726	577	587	566.223
70	1	2275	1585	1888	99999	2327	2814	1495	1205	706	1213	1429	1156	1361	3010	2113	1707	1678	1249	2551	2402	1549	2487	1830	1485	99999	7400	99999	701.25
71	1	1867	561	516	2605	4665	6935	2701	2820	2297	1740	1202	1218	2465	2128	1141	906	566	657	745	786	841	948	1045	556	99999	99999	781	630.931
72	1	923	943	681	1725	2104	1253	712	1579	967	1204	1354	500	958	946	1017	786	1339	638	1017	1522	989	886	674	617	1529	594	851	648.455
73	1	99999	584	1176	99999	99999	99999	1844	1694	732	1001	718	508	963	744	828	615	1049	431	835	1916	195	935	641	806	530	822	1295	520.73
74	1	1103	1062	730	1039	1647	1212	1502	1373	925	2735	2040	1102	2253	2064	663	810	1088	673	1048	1121	1117	911	794	682	606	692	532	936.187
75	1	491	929	490	1821	1358	1396	1013	686	495	711	1941	2320	1347	1277	1412	487	741	404	1025	1798	613	830	418	725	1878	1922	1636	578.742
76	1	1435	1210	1932	99999	99999	2794	859	2068	1868	1373	785	973	1050	1417	1181	964	1345	863	2736	2715	1962	1001	1611	787	940	99999	1421	708.555
77	1	836	1058	453	304	99999	99999	6759	1306	3486	3130	1117	1956	1215	2249	1647	888	807	586	1390	732	612	1019	916	873	2341	99999	1790	718.288
78	1	737	541	526	699	624	1361	1493	511	1009	2067	691	662	1375	1068	799	2280	1460	645	1409	1000	847	1003	1164	582	887	464	967	502.787
79	1	1079	1063	677	1557	1013	718	1227	1221	848	1801	938	1020	1772	1710	822	1191	746	648	1413	864	575	598	635	538	1007	611	794	669.061
80	1	1310	1098	1321	99999	99999	2420	770	968	746	1333	1446	1485	2272	1624	1328	99999	873	958	1352	706	579	696	728	659	1358	999	99999	678.045
81	1	2083	1843	1147	5378	4220	7112	3617	2031	2197	1656	1141	1020	3161	1642	1987	3208	1523	1654	1495	1642	1650	1119	1148	790	682	1358	1236	966.152
82	2	1238	953	922	3126	99999	1530	1321	942	1188	873	717	557	960	1000	796	823	1128	564	674	773	1187	939	922	871	99999	99999	99999	629.167
83	2	757	631	512	811	1317	865	557	526	565	939	870	684	1044	994	771	678	618	584	720	828	769	949	585	596	755	675	1302	663.674
84	2	868	875	501	2092	2394	3042	840	528	508	1206	994	622	760	958	772	575	1202	399	1387	736	721	929	687	531	910	99999	99999	552.914
85	2	895	940	773	1411	3604	2104	954	1042	636	2300	1341	756	1124	764	917	880	517	506	1328	699	710	898	972	639	1057	546	778	621.005
86	1	636	1074	732	99999	99999	99999	772	747	546	1334	736	899	1990	533	1178	696	543	340	637	359	708	646	650	423	664	330	368	604.564
87	2	591	447	488	99999	99999	99999	671	506	717	1258	884	709	1175	676	773	475	485	363	418	417	449	511	502	469	99999	99999	99999	449.321
88	2	1452	640	1421	3602	4095	1384	1076	1457	575	1756	1787	1246	1434	1624	1037	1572	885	652	1545	877	1539	1314	1782	500	776	1085	2198	722.583
89	2	870	597	539	704	534	480	488	435	618	539	502	438	826	646	474	460	692	448	691	543	489	531	479	495	468	414	901	459.566
90	2	858	925	920	2467	1567	1536	738	781	790	1128	1174	1409	1042	1754	1966	1121	752	680	1098	1089	923	867	634	665	722	780	468	699.083
91	1	1687	1151	1092	99999	99999	99999	828	1125	1111	1292	852	1007	1224	772	597	1514	909	810	1268	1466	1022	740	1360	754	828	794	812	717.843
92	2	623	594	496	977	1426	995	493	556	478	553	913	837	701	779	757	777	477	545	504	557	447	583	629	489	789	538	503	550.558
93	2	778	719	473	993	1032	811	740	563	477	946	959	817	746	1071	584	731	570	433	1332	487	630	1098	1010	718	524	623	534	579.917
94	2	911	503	503	729	540	720	625	658	645	464	400	715	600	748	650	774	529	498	720	521	513	554	522	376	595	748	545	600.43
95	1	821	804	738	664	569	757	525	693	578	1042	781	813	1300	951	847	578	786	738	844	745	930	545	584	495	713	472	406	503.68
96	2	579	769	822	1688	1543	2213	683	1064	671	839	675	560	1382	829	709	1436	1286	561	735	499	712	1355	914	781	99999	1932	1450	566.727
97	2	2315	1766	2244	1867	1131	3012	1208	1764	1053	1311	1162	1439	1412	1987	1895	1466	2369	1715	1367	1474	1727	2495	1746	1333	1137	925	1770	1297.78
98	2	99999	1377	893	1595	3519	3171	2028	823	2099	1610	1773	963	968	1676	569	894	717	727	1494	894	1298	940	984	477	504	881	615	690.7
99	1	1157	737	340	848	475	627	538	948	784	883	732	371	99999	2462	661	834	869	479	732	610	630	429	411	432	672	543	681	454.97
100	1	429	456	519	529	884	667	510	399	511	354	443	412	497	490	368	434	379	446	722	611	439	432	503	395	316	457	430	588.08
101	2	1262	1398	1376	2451	1577	2117	912	1192	785	656	1479	611	1397	2190	2585	834	1175	719	1177	1052	1551	687	843	567	2647	1115	785	1034.64
102	2	937	581	651	2262	3187	2280	799	1433	660	1006	941	572	820	1271	1018	742	1033	582	1088	846	470	726	733	768	641	700	705	839.003
103	2	1836	1144	1437	99999	99999	99999	1451	1643	1057	1704	1312	895	1517	1092	979	1174	883	732	1060	1055	1154	1095	1085	875	1503	908	860	794.133
104	2	1316	1430	788	1325	1625	2142	1427	1949	825	1053	2056	541	1041	828	609	566	572	592	595	631	769	865	910	519	1107	162	655	616.693
105	1	1455	1083	823	2719	1587	1358	900	1552	962	2211	2303	1314	1792	1290	1389	1761	1096	689	1122	1195	838	1302	1065	749	2234	1239	888	1279.63
106	1	1997	1087	1109	99999	3234	4942	1235	1231	875	769	750	668	750	763	769	958	1092	654	864	999	1324	786	708	753	919	684	627	670.027
107	1	1298	1082	719	99999	99999	99999	850	624	534	1196	801	726	2271	1166	1262	446	999	510	802	498	516	587	606	507	1411	857	519	465.003
108	1	754	783	1000	2721	1005	2635	1104	1534	910	926	1088	797	1451	1123	966	572	633	645	653	763	795	675	663	677	1190	99999	653	684.127
109	1	740	618	554	460	1196	610	565	638	594	527	446	728	482	721	597	1031	712	514	726	667	669	599	458	525	538	510	639	632.817
110	1	1145	1088	524	873	1443	853	850	1094	615	1085	832	754	2179	1004	900	795	660	782	728	829	921	680	954	740	753	778	667	786.377
111	1	1448	747	1010	7799	4701	4117	901	791	1418	1717	1183	1110	1530	1363	996	1088	711	511	1142	530	376	1075	689	487	2302	711	578	829.427
